# Supplementary material for: Indigenous Peoples’ Experience and Understanding of Menstrual and Gynecological Health in Australia, Canada and New Zealand: A Scoping Review
Source: Int J Environ Res Public Health. 2023 Jul 7;20(13):6321. doi: 10.3390/ijerph20136321 (PMC10341312; doi:10.3390/ijerph20136321)
Supplement: Supplementary file 1 [file ijerph-20-06321-s001.zip]

Archive with 1 entries (1 files):
- ijerph-2130974-supplementary.pdf
